# Supplementary material for: Effect of Different Processing Methods on the Chemical Constituents of Scrophulariae Radix as Revealed by 2D NMR-Based Metabolomics
Source: Molecules. 2022 Jul 22;27(15):4687. doi: 10.3390/molecules27154687 (PMC9331298; doi:10.3390/molecules27154687)
Supplement: Supplementary file 1 [file molecules-27-04687-s001.zip]

Archive with 1 entries (1 files):
- molecules-1821627-supplementary.pdf
